# Supplementary material for: Implementation of Motor Imagery during Specific Aerobic Training Session in Young Tennis Players
Source: PLoS One. 2015 Nov 18;10(11):e0143331. doi: 10.1371/journal.pone.0143331 (PMC4651510; doi:10.1371/journal.pone.0143331)
Supplement: S1 File — (XLSX) [file pone.0143331.s001.xlsx]

## Sheet: raw data
Players	%Hrmax_C_set1	%Hrmax_C_set2	%Hrmax_C_mean	%Hrmax_MI_set1	%Hrmax_MI_set2	%Hrmax_MI_mean	VFD_C_pre	VBD_C_pre	VFD_C_post	VBD_C_post	SFD_C_pre	SBD_C_pre	SFD_C_post	SBD_C_post	RPE_C	HR8085_C_set1	HR8590_C_set1	HR9095_C_set1	HR95100_C_set1	Hrmean_C_set1	HR8085_C_set2	HR8590_C_set2	HR9095_C_set2	HR95100_C_set2	Hrmean_C_set2	VFD_MI_pre	VBD_MI_pre	VFD_MI_post	VBD_MI_post	SFD_MI_pre	SBD_MI_pre	SFD_MI_post	SBD_MI_post	RPE_MI	HR8085_MI_set1	HR8590_MI_set1	HR9095_MI_set1	HR95100_MI_set1	Hrmean_MI_set1	HR8085_MI_set2	HR8590_MI_set2	HR9095_MI_set2	HR95100_MI_set2	Hrmean_MI_set2
P1		88.6139	88.6139	88.1188	85.1485	86.6337	110.9	117.1	107	107.889	51	51	49	49	18						21.6	72	223.2	3.6	179	108.4	106.5	106.1	110	53	56	46	50	17	7.2	172.8	140.4	0	178	28.8	97.2	169.2	0	172
P2	91.7073	91.2195	91.4634		90.7317	90.7317	117.6	101.8	115	102.1	48	40	50	41	15	18	39.6	230.4	61.2	188	10.8	18	180	115.2	187	109.5	106.3	113	104.4	41	47	46	53	16						18	36	122.4	144	186
P3	89.372	85.9903	87.6812	88.8889	91.3043	90.0966	113.111	114.111	103.6	113.7	56	40	69	37	15	7.2	46.8	259.2	25.2	185	7.2	32.4	118.8	115.2	178	106.7	101.6	112	104.444	40	44	46	50	17	10.8	79.2	230.4	7.2	184	7.2	36	136.8	144	189
P4	85.2792	86.2944	85.7868	90.3553	87.3096	88.8325	109.6	100.1	104	100.5	48	37	55	71	16	54	97.2	147.6	0	168	36	144	147.6	3.6	170	106.667	102.111	104.2	99.1	48	50	56	48	15	14.4	39.6	241.2	36	178	32.4	21.6	180	75.6	172
P5	87.6289	90.2062	88.9175	88.1443		88.1443	87.5	89.8	102.6	94	48	33	53	51	16	162	93.6	21.6	61.2	170	144	72	39.6	50.4	175	92.8	84	94.8889	90.25	48	48	52	50	15	39.6	111.6	180	10.8	171
P6	88.7179	92.3077	90.5128	84.1026	87.6923	85.8974	97.5	88.625	97.9	92.7	47	51	53	49	14	39.6	136.8	144	18	173	21.6	72	169.2	82.8	180	89.5	94.4	99.8	89.1	42	42	33	50	16	165.6	154.8	7.2	0	164	32.4	72	198	3.6	171
P7	84.8485	87.8788	86.3636	83.3333	88.8889	86.1111	103.9	101.444	104.8	99.8	47	31	44	64	13	43.2	187.2	75.6	0	168	39.6	72	183.6	25.2	174	97	97.7	89.5556	97.9	49	38	46	47	14	147.6	158.4	10.8	0	165	25.2	140.4	158.4	18	176
P8	85.2792	88.8325	87.0558	83.2487	85.7868	84.5178	92.1111	89.5556	100.9	95	43	45	53	54	15	18	28.8	284.4	18	168	7.2	36	183.6	133.2	175	84.9	99.875	94.2	93	42	53	43	44	17	162	158.4	7.2	0	164	39.6	205.2	75.6	0	169
P9	81.3472	87.5648	84.456	86.0104	88.601	87.3057	99.6	100.8	95.9	97.1111	41	45	42	58	15	10.8	64.8	277.2	0	157	7.2	32.4	176.4	133.2	169	99.1	97.625	100	103	52	40	45	44	14	18	39.6	144	147.6	166	21.6	7.2	122.4	208.8	171
P10	84.264	85.2792	84.7716	86.802	88.8325	87.8173	92.3	90.9	98.4	97.7	51	51	56	52	14	39.6	154.8	115.2	0	166	25.2	68.4	201.6	14.4	168	101.9	96.7	102.1	107.1	52	52	43	53	13	28.8	190.8	104.4	0	171	36	93.6	212.4	0	175
